# Supplementary material for: Chemical synthesis of glycans up to a 128-mer relevant to the O-antigen of Bacteroides vulgatus
Source: Nat Commun. 2020 Aug 18;11:4142. doi: 10.1038/s41467-020-17992-x (PMC7434892; doi:10.1038/s41467-020-17992-x)
Supplement: Supplementary file 3 — Source Data [file 41467_2020_17992_MOESM3_ESM.zip]

Archive with 9 entries (8 files):
- Source_Data/
- Source_Data/Figure_1.cdx
- Source_Data/Figure_2.cdx
- Source_Data/Figure_3a.pptx
- Source_Data/Figure_3b.tif
- Source_Data/Figure_3c.tiff
- Source_Data/Figure_4a.pptx
- Source_Data/Figure_4b.png
- Source_Data/Thumbs.db
